# Supplementary material for: STRA6 and Placental Retinoid Metabolism in Gestational Diabetes Mellitus
Source: J Pers Med. 2021 Dec 5;11(12):1301. doi: 10.3390/jpm11121301 (PMC8708334; doi:10.3390/jpm11121301)
Supplement: Supplementary file 1 [file jpm-11-01301-s001.zip]

Archive with 1 entries (1 files):
- jpm-1420758-SI.pdf
